# Supplementary material for: Relationship between intramuscular fat content in longissimus thoracis and hair fatty acids in finishing crossbred bulls
Source: Sci Rep. 2025 Nov 27;15:42563. doi: 10.1038/s41598-025-29857-8 (PMC12663565; doi:10.1038/s41598-025-29857-8)
Supplement: Supplementary file 1 — Supplementary Material 1 [file 41598_2025_29857_MOESM1_ESM.xlsx]

## Sheet: Suppl_Table_1
Supplemental table 1: Fatty acids in the longissimus thoracis (% of total fatty acids, mean ±SE)
	Farm 1		Farm 2			P-values1
	UCKxBEEF (n=21)		UCKxBEEF (n=15)	WBBxSBT (n=8)		Farm 1 UCKxBEEF vs. Farm 2 UCKxBEEF	Farm 2 UCKxBEEF vs. WBBxSBT
Fatty acids in the longissimus thoracis (% of total fatty acids)
C10:0 (capric)	0.10 ±0.005		0.08 ±0.002	0.09 ±0.003		0.003	0.047
C12:0 (lauric)	0.11 ±0.005		0.08 ±0.003	0.10 ±0.003		<0.001	<0.001
C14:0 (myristic)	4.16 ±0.238		3.43 ±0.154	3.36 ±0.292		0.0162	0.776
C15:0 (pentadecanoic)	0.40 ±0.017		0.28 ±0.010	0.30 ±0.009		<0.001	0.265
C16:0 (palmitic)	27.10 ±0.517		26.42 ±0.497	26.11 ±0.934		0.427	1
C17:0 (heptadecanoic)	0.90 ±0.026		0.85 ±0.024	0.87 ±0.032		0.213	0.776
C18:0 (stearic)	17.55 ±0.372		17.40 ±0.390	17.58 ±0.437		0.752	0.776
C14:0iso (iso-myristic)	0.13 ±0.006		0.08 ±0.003	0.09 ±0.005		<0.001	0.013
C15:0ai (anteiso-pentadecanoic)	0.22 ±0.010		0.16 ±0.005	0.18 ±0.007		<0.001	0.008
c9-C18:1 (oleic)	36.83 ±0.743		40.22 ±0.618	36.57 ±0.427		0.003	<0.001
c11-C18:1	1.33 ±0.047		1.69 ±0.056	1.80 ±0.036		<0.001	0.428
C18:2n-6 (linoleic)	3.92 ±0.308		3.66 ±0.231	5.63 ±0.445		0.924	0.001
C18:3n-3 (ALA)	0.30 ±0.020		0.35 ±0.015	0.37 ±0.025		0.021	0.591
1 P-values from Wilcoxon-test

## Sheet: Suppl_Table_2
Supplemental table 2: Fatty acid composition of hair fat (% of total fatty acids, mean ±SE)
	Farm 1		Farm 2			P-values1
	UCKxBEEF (n=21)		UCKxBEEF (n=15)	WBBxSBT (n=8)		Farm 1 UCKxBEEF vs. Farm 2 UCKxBEEF	Farm 2 UCKxBEEF vs. WBBxSBT
Total hair fat [%]	1.41 ±0.171		1.72 ±0.163	2.21 ±0.384		0.029	0.325
Fatty acids of hair (% von of total fatty acids)
C10:0 (capric)	6.58 ±0.304		5.31 ±0.400	7.20 ±0.246		0.021	0.001
C12:0 (lauric)	4.03 ±0.126		3.47 ±0.221	4.67 ±0.097		0.067	<0.001
C14:0 (myristic)	40.22 ±1.536		34.44 ±2.105	45.63 ±1.571		0.049	0.001
C15:0 (pentadecanoic)	0.54 ±0.015		1.81 ±0.119	1.03 ±0.038		<0.001	0.002
C16:0 (palmitic)	16.66 ±0.617		17.58 ±1.156	14.32 ±0.615		0.568	0.04
C17:0 (heptadecanoic)	0.33 ±0.018		0.41 ±0.032	0.39 ±0.032		0.048	0.92
C18:0 (stearic)	10.31 ±0.578		10.32 ±0.682	8.69 ±0.687		0.975	0.076
C14:0iso (iso-myristic)	0.66 ±0.059		1.15 ±0.087	1.62 ±0.151		<0.001	0.011
C15:0ai (anteiso-pentadecanoic)	0.26 ±0.017		0.20 ±0.009	0.27 ±0.015		0.007	0.002
c9-C18:1 (oleic)	5.41 ±0.513		9.18 ±1.307	3.71 ±0.434		0.004	<0.001
c11-C18:1	2.47 ±0.242		3.42 ±0.350	1.35 ±0.208		0.013	<0.001
C18:2n-6 (linoleic)	3.08 ±0.214		4.15 ±0.379	1.77 ±0.195		0.01	<0.001
C18:3n-3 (ALA)	0.17 ±0.017		0.31 ±0.074	0.11 ±0.011		0.024	<0.001
1 P-values from Wilcoxon-test

## Sheet: Suppl_Table_3
Supplemental table 3: Spearman’s correlation coefficients between fatty acids in longissimus thoracis (LT) and hair (%) in the total dataset, for UCKxBEEF in farm 1, for UCKxBEEF and for WBBxSBT in farm 2
	Total dataset			Farm 1			Farm 2
	(n=44)			UCKxBEEF (n=21)			UCKxBEEF (n=15)			WBBxSBT (n=8)
	r	P-Value		r	P-Value		r	P-Value		r	P-Value
Total hair fat [%]	0.067	0.664539		-0.170835	0.45906		0.182306	0.5155		-0.0714286	0.866526
SFA	0.108809	0.482012		0.14026	0.544247		-0.25	0.368846		-0.238095	0.570156
C10:0 (capric)	0.277519	0.0681716		0.12987	0.574741		-0.164286	0.558497		0.47619	0.232936
C12:0 (lauric)	0.480761	0.000955785		0.493506	0.0229963		0.0321429	0.909462		0.666667	0.0709877
C14:0 (myristic)	0.0728682	0.638309		-0.074026	0.749806		0.05	0.859541		0.190476	0.651401
C16:0 (palmitic)	-0.0301621	0.845896		-0.061039	0.79268		0.0714286	0.800296		-0.238095	0.570156
C18:0 (stearic)	0.0469345	0.762246		-0.0675325	0.771162		0.0392857	0.889446		0.761905	0.0280049
OBCFA	-0.589147	2.58458e-05		-0.0558442	0.809999		0.264286	0.341174		-0.0952381	0.822505
C15:0 (pentadecanoic)	-0.645666	2.21655e-06		-0.0376623	0.871244		0.175	0.532748		-0.380952	0.351813
C17:0 (heptadecanoic)	0.089701	0.567301		-0.0831169	0.720203		0.301099	0.295514		0.714286	0.0465282
C14:0iso (iso-myristic)	-0.517266	0.000323842		-0.0714286	0.758328		-0.292857	0.289472		0.142857	0.735765
C15:0ai (anteiso-pentadecanoic)	0.23876	0.118564		-0.158442	0.492736		0.0428571	0.87946		0.595238	0.11953
MUFA	0.535447	0.000180213		0.346753	0.123571		-0.0321429	0.909462		0.238095	0.570156
c9-C18:1 (oleic)	0.49105	0.000713063		0.257143	0.260473		-0.225	0.420105		0.571429	0.13896
c11-C18:1	0.103594	0.503376		0.261039	0.253065		0.0392857	0.889446		0	1
PUFA	-0.518393	0.00031258		-0.411688	0.0636989		-0.0678571	0.810109		-0.0238095	0.955374
C18:2n-6 (linoleic)	-0.5105	0.000399438		-0.368831	0.0999067		-0.110714	0.694463		0	1
C18:3n-3 (ALA)	-0.24251	0.136881		-0.605882	0.0128603		-0.157143	0.575953		0.547619	0.160026
SFA = sum of saturated fatty acids (C10:0, C12:0, C14:0, C16:0, C18:0, C20:0, C22:0, C24:0, C26:0); OBCFA = sum of odd and branched chain fatty acids (C13:0, C15:0, C17:0, C21:0, C14:0iso, C15:0ai); MUFA = sum of monounsaturated fatty acids (C16:1,c9-C18:1, c11-C18:1, C20:1, C22:1, C24:1); PUFA = sum of polyunsaturated fatty acids (C18:2n-6,C18:3n-3)

## Sheet: Suppl_Table_4
Supplemental table 4: Spearman’s correlation coefficients between fatty acids in longissimus thoracis (LT) and hair (mg/ 100 g) in the total dataset, for UCKxBEEF in farm 1, for UCKxBEEF and for WBBxSBT in farm 2
	Total dataset			Farm 1			Farm 2
	(n=44)			UCKxBEEF (n=21)			UCKxBEEF (n=15)			WBBxSBT (n=8)
	r	P-Value		r	P-Value		r	P-Value		r	P-Value
SFA	-0.0105708	0.945704		0.0467532	0.840511		0.292857	0.289472		0.119048	0.778886
C10:0 (capric)	-0.151656	0.325749		-0.0220779	0.924323		0.00714286	0.979844		-0.047619	0.910849
C12:0 (lauric)	-0.108386	0.483726		0.105195	0.649967		0.0214286	0.939578		-0.0238095	0.955374
C14:0 (myristic)	-0.0762509	0.622756		-0.0818182	0.72441		0.221429	0.427714		0.119048	0.778886
C16:0 (palmitic)	0.143481	0.352802		-0.0766234	0.741311		0.164286	0.558497		-0.142857	0.735765
C18:0 (stearic)	0.197745	0.198206		-0.012987	0.955444		0.232143	0.405099		0.0714286	0.866526
OBCFA	-0.0193101	0.900989		-0.0435206	0.851416		0.328571	0.23181		-0.5	0.207031
C15:0 (pentadecanoic)	-0.00345326	0.982251		-0.0227347	0.922078		0.410714	0.128329		-0.333333	0.419753
C17:0 (heptadecanoic)	0.108518	0.488508		-0.0818714	0.724237		0.340659	0.233316		0.142857	0.735765
C14:0iso (iso-myristic)	-0.333897	0.0267558		-0.0376623	0.871244		0.264286	0.341174		-0.52381	0.182721
C15:0ai (anteiso-pentadecanoic)	-0.0270642	0.861561		-0.0928873	0.688813		0.517857	0.0480041		-0.761905	0.0280049
MUFA	0.54475	0.000131782		0.336364	0.135997		0.228571	0.412566		0.333333	0.419753
c9-C18:1 (oleic)	0.517548	0.000320992		0.292208	0.198673		0.142857	0.611522		-0.047619	0.910849
c11-C18:1	0.486822	0.000805185		0.288312	0.205002		0.0928571	0.742045		0.547619	0.160026
PUFA	0.144327	0.349942		0	1		0.257143	0.35486		0.047619	0.910849
C18:2n-6 (linoleic)	0.0763918	0.622112		-0.0025974	0.991085		0.1	0.722897		-0.214286	0.610344
C18:3n-3 (ALA)	0.285179	0.0784506		-0.152941	0.571745		0.228571	0.412566		-0.179644	0.670344
SFA = sum of saturated fatty acids (C10:0, C12:0, C14:0, C16:0, C18:0, C20:0, C22:0, C24:0, C26:0); OBCFA = sum of odd and branched chain fatty acids (C13:0, C15:0, C17:0, C21:0, C14:0iso, C15:0ai); MUFA = sum of monounsaturated fatty acids (C16:1,c9-C18:1, c11-C18:1, C20:1, C22:1, C24:1); PUFA = sum of polyunsaturated fatty acids (C18:2n-6,C18:3n-3)

## Sheet: Suppl_Table_5
Supplemental table 5: Spearman’s correlation coefficients between intramuscular fat content (IMF) of longissimus thoracis (LT) and fatty acids of the hair and LT in the total dataset (% of total fatty acids; n=44)
	Hair			LT
	r	P-Value		r	P-Value
SFA	-0.47	0.001		ns
C10:0 (capric)	-0.34	0.023		-0.59	<0.001
C12:0 (lauric)	-0.37	0.013		-0.65	<0.001
C14:0 (myristic)	-0.3	0.047		ns
OBCFA	0.32	0.033		-0.43	0.003
C15:0 (pentadecanoic)	0.35	0.02		-0.3	0.045
C15:0ai (anteiso-pentadecanoic)	-0.33	0.028		-0.46	0.002
MUFA	0.44	0.003		0.35	0.019
c9-C18:1 (oleic)	0.45	0.002		0.42	0.004
c11-C18:1	0.31	0.039		ns
PUFA	0.48	0.001		-0.81	<0.001
C18:2n-6 (linoleic)	0.48	0.001		-0.74	<0.001
C18:3n-3 (ALA)	0.47	0.002		-0.49	0.001
SFA = sum of saturated fatty acids (C10:0, C12:0, C14:0, C16:0, C18:0, C20:0, C22:0, C24:0, C26:0); OBCFA = sum of odd and branched chain fatty acids (C13:0, C15:0, C17:0, C21:0, C14:0iso, C15:0ai); MUFA = sum of monounsaturated fatty acids (C16:1,c9-C18:1, c11-C18:1, C20:1, C22:1, C24:1); PUFA = sum of polyunsaturated fatty acids (C18:2n-6,C18:3n-3)

## Sheet: Suppl_Table_6
Supplemental table 6: Spearman’s correlation coefficients between intramuscular fat content (IMF) of longissimus thoracis (LT) and fatty acids of the hair and LT in the total dataset (mg/ 100 g tissue; n=44)
	Hair			LT
	r	P-Value		r	P-Value
OBCFA	ns			0.84	<0.001
C15:0 (pentadecanoic)	0.3	0.05		0.75	<0.001
MUFA	0.46	0.002		0.94	<0.001
c9-C18:1 (oleic)	0.47	0.001		0.93	<0.001
c11-C18:1	0.44	0.003		0.87	<0.001
PUFA	0.31	0.042		0.67	<0.001
C18:2n-6 (linoleic)	0.31	0.043		0.6	<0.001
C18:3n-3 (ALA)	0.32	0.046		0.76	<0.001
SFA = sum of saturated fatty acids (C10:0, C12:0, C14:0, C16:0, C18:0, C20:0, C22:0, C24:0, C26:0); OBCFA = sum of odd and branched chain fatty acids (C13:0, C15:0, C17:0, C21:0, C14:0iso, C15:0ai); MUFA = sum of monounsaturated fatty acids (C16:1,c9-C18:1, c11-C18:1, C20:1, C22:1, C24:1); PUFA = sum of polyunsaturated fatty acids (C18:2n-6,C18:3n-3)

## Sheet: Suppl_Table_7
Supplemental table 7: Composition and fatty acid profile of the total mixed ration on farm 1 and 2
	Farm 1		Farm 2
Composition of total mixed ration, %
Grass silage	27		22
Maize silage	48		65
Concentrate in ration	25		13
Chemical composition, g * kg-1 DM
DM [g/kg]	382		382
Crude ash	61		66
Crude protein	130		110
Crude fat	36		29
Crude fiber	210		203
aNDF om	421		371
ADF om	243		234
Energy [ME * kg-1 DM]	10.7		10.6
Fatty acid profile, % of total fatty acids
C16:0 (palmitic)	15.7		18.8
C18:0 (stearic)	2.4		2.5
c9-C18:1 (oleic)	23.3		17.3
C18:2n-6 (linoleic)	34.9		42.5
C18:3n-3 (ALA)	15.8		8.7
n6:n3 ratio	2.3		9.5
The proportions of roughage and concentrate are provided on a dry matter (DM) basis. Rations were provided as total mixed ration; aNDF om – Neutral Detergent Fiber after amylase treatment based on organic matter; ADF – Acid Detergent Fiber based on organic matter
